# Supplementary material for: Identification of Mycoviruses in the Pathogens of Fragrant Pear Valsa Canker from Xinjiang in China
Source: Viruses. 2024 Feb 25;16(3):355. doi: 10.3390/v16030355 (PMC10974596; doi:10.3390/v16030355)
Supplement: Supplementary file 1 [file viruses-16-00355-s001.zip]

Archive with 1 entries (1 files):
- viruses-2872232-supplementary.pdf
